# Supplementary material for: Computational Study on Selective PDE9 Inhibitors on PDE9-Mg/Mg, PDE9-Zn/Mg, and PDE9-Zn/Zn Systems
Source: Biomolecules. 2021 May 10;11(5):709. doi: 10.3390/biom11050709 (PMC8151263; doi:10.3390/biom11050709)
Supplement: Supplementary file 1 [file biomolecules-11-00709-s001.zip]

Archive with 1 entries (1 files):
- biomolecules-1195604-supplementary.pdf
